# Supplementary material for: Evaluating the Neuroprotective Effects of Levetiracetam on Experimental Sciatic Nerve Injury
Source: J Clin Med. 2025 Sep 10;14(18):6374. doi: 10.3390/jcm14186374 (PMC12470501; doi:10.3390/jcm14186374)
Supplement: Supplementary file 1 [file jcm-14-06374-s001.zip]

Archive with 1 entries (1 files):
- jcm-3830415-supplementary.pdf
